# Supplementary material for: In Vitro and In Silico Analysis of New n-Butyl and Isobutyl Quinoxaline-7-carboxylate 1,4-di-N-oxide Derivatives against Trypanosoma cruzi as Trypanothione Reductase Inhibitors
Source: Int J Mol Sci. 2022 Nov 1;23(21):13315. doi: 10.3390/ijms232113315 (PMC9655728; doi:10.3390/ijms232113315)
Supplement: Supplementary file 1 [file ijms-23-13315-s001.zip]

Archive with 1 entries (1 files):
- ijms-1916942-supplementary.pdf
